# Supplementary material for: Hydrodistillation and Microwave Extraction of Volatile Compounds: Comparing Data for Twenty-One Veronica Species from Different Habitats
Source: Plants (Basel). 2022 Mar 28;11(7):902. doi: 10.3390/plants11070902 (PMC9002677; doi:10.3390/plants11070902)
Supplement: Supplementary file 1 [file plants-11-00902-s001.zip]

Archive with 6 entries (6 files):
- Veronica_Supplementary Table 1.pdf
- Veronica_Supplementary Table 2.pdf
- Veronica_Supplementary Table 3.pdf
- Veronica_Supplementary Table 4.pdf
- Veronica_Supplementary Table 5.pdf
- Veronica_Supplementary Table 6.pdf
